# Supplementary material for: Computational discovery of co-expressed antigens as dual targeting candidates for cancer therapy through bulk, single-cell, and spatial transcriptomics
Source: Bioinform Adv. 2024 Jun 20;4(1):vbae096. doi: 10.1093/bioadv/vbae096 (PMC11770384; doi:10.1093/bioadv/vbae096)
Supplement: vbae096_Supplementary_Data [file vbae096_supplementary_data.zip]

Archive with 2 entries (2 files):
- BSABS_FIGURES_SUPP.pdf
- Supplementary tables.xlsx
